# Supplementary material for: The VCAM1–ApoE pathway directs microglial chemotaxis and alleviates Alzheimer’s disease pathology
Source: Nat Aging. 2023 Sep 21;3(10):1219–36. doi: 10.1038/s43587-023-00491-1 (PMC10570140; doi:10.1038/s43587-023-00491-1)
Supplement: Supplementary file 2 — Demographic characteristics of human cohorts [file 43587_2023_491_MOESM2_ESM.xlsx]

## Sheet: Sheet1
Diagnosis	Gender	Age	Post-mortem delay(hrs)	Braak tangle stage	APOE genotype	Microglia-Amyloid interaction (%)	CSF_sVCAM1_level
AD	F	88	8	NA	E3/E4	0.45	229.791
AD	F	72	12	6	E4/E4	1.79	153.63
AD	M	77	22	6	E4/E4	0.41	146.448
AD	M	66	21	NA	E4/E4	0.36	118.008
AD	F	87	15	4	E3/E3	1.74	94.8548
AD	M	69	12	5	E3/E4	2.26	92.382
AD	M	80	21	6	E2/E4	4.24	85.8353
AD	F	81	6	6	E3/E4	0.32	85.8011
AD	M	84	13	NA	E3/E4	2.28	83.2576
AD	F	84	20	5	E2/E4	4.93	65.5388
AD	M	61	23	5	E3/E4	3.2	62.9732
AD	F	89	22	6	E3/E4	5.42	59.9886
AD	F	85	14	5	E3/E4	2.28	58.0435
AD	M	77	19	6	E4/E4	4.59	55.9045
AD	M	75	7	5	E4/E4	3.39	53.7102
AD	M	72	6	6	E3/E4	5.6	53.2524
AD	M	63	11	NA	E4/E4	7.15	44.2108
AD	M	71	14	6	E4/E4	3.06	43.5368
AD	F	92	5	NA	E3/E4	8.65	40.0985
AD	M	86	20	6	E2/E3	4.1	39.1461
AD	F	67	24	6	E4/E4	0.11	35.9422
AD	M	81	9	NA	E4/E4	4.92	33.5728
AD	M	80	5	5	E3/E4	1.1	31.8029
AD	F	84	11	5	E3/E4	1.52	25.8871
AD	F	84	20	5	E3/E4	0.13	24.1134
AD	F	54	24	6	E3/E3	4.93	23.0465
