# Supplementary material for: The VCAM1–ApoE pathway directs microglial chemotaxis and alleviates Alzheimer’s disease pathology
Source: Nat Aging. 2023 Sep 21;3(10):1219–36. doi: 10.1038/s43587-023-00491-1 (PMC10570140; doi:10.1038/s43587-023-00491-1)
Supplement: Supplementary file 3 — Statistical source data. [file 43587_2023_491_MOESM3_ESM.xlsx]

## Sheet: 1G
Homeostatic microglia	Con	3H	8H	24H
	23.592	24.889	22.68	9.203
	59.147	13.097	16.759	9.107
	66.957	13.163	16.953	14.353
Chemotactic microglia	Con	3H	8H	24H
	29.945	42.35	54.296	40.814
	11.36	38.553	42.091	37.474
	12.361	38.598	42.007	40.827
DAM	Con	3H	8H	24H
	46.464	32.761	23.024	49.983
	29.493	48.351	41.151	53.419
	20.682	48.239	41.04	44.82
