# Supplementary material for: The VCAM1–ApoE pathway directs microglial chemotaxis and alleviates Alzheimer’s disease pathology
Source: Nat Aging. 2023 Sep 21;3(10):1219–36. doi: 10.1038/s43587-023-00491-1 (PMC10570140; doi:10.1038/s43587-023-00491-1)
Supplement: Supplementary file 4 — Statistical source data. [file 43587_2023_491_MOESM4_ESM.xlsx]

## Sheet: 2B
3h	8h	24h
3.81	2.57	0
3.87	2.96	1.9
3.95	3.08	2.52
4.87	3.22	2.67
4.89	3.25	2.81
5.03	3.45	2.88
5.15	3.76	2.88
5.17	3.87	3.08
5.66	4.65	3.19
5.74	4.68	3.45
5.83	4.77	3.46
5.83	4.87	3.72
5.84	5.03	3.78
6.07	5.09	3.92
6.34	5.15	3.92
6.35	5.3	4.77
6.5	5.32	4.81
6.55	5.38	4.88
6.57	5.38	4.93
6.76	5.83	5.15
6.82	5.83	5.16
6.86	5.87	5.72
7.04	6	5.74
7.37	6.01	5.74
7.41	6.23	6.07
7.44	6.25	6.16
7.83	6.34	6.44
8.09	6.35	6.52
8.5	6.42	6.69
8.69	6.62	6.78
9.35	6.77	6.93
9.46	7.23	7.53
9.95	7.31	7.53
10.48	7.37	7.58
10.54	7.44	7.8
11.07	7.49	7.82
11.1	7.69	8.15
11.21	8	8.84
12.18	8.2	8.89
12.57	8.53	8.92
12.6	8.69	9
12.88	8.98	9.08
13	9.35	9.48
13.92	9.36	10.29
14.17	9.9	10.68
16.45	10.29	11.48
16.75	10.54	12.02
17.44	10.76	12.39
19.12	11.21	13
20.35	11.77	13.08
22.09	11.77	14.45
23.27	11.9	14.59
23.45	12.22	14.61
24.05	12.49	15.1
25.29	12.6	15.15
25.67	13.23	15.17
25.71	13.47	15.26
28.06	13.62	15.63
28.07	13.81	15.66
28.38	14.02	16.09
28.8	14.17	16.89
30.5	15.73	18.81
30.96	15.78	19.11
32.1	16.58	19.51
32.97	18.12	19.77
33.29	18.59	19.86
34.13	18.69	20.06
34.47	18.69	20.69
35.38	18.81	20.92
35.4	20.01	21.88
36.41	21	22.58
38.9	22	22.71
40.55	22.09	22.76
40.88	22.66	22.81
44.81	22.81	25.73
44.86	23.27	25.75
45.67	24.65	28.46
46.26	25.71	32.21
49.52	26	32.96
51.85	28.06	33.22
56.9	28.07	33.61
67.98	29.6	34.56
78.11	32.83	37.09
	33.52	42.59
	35.38	43.18
	35.4	46.25
	35.67	48.08
	35.72	51.56
	44.86
	45.93
	78.11

## Sheet: 2D
	Con				IL-33
ST2WT	10.3	11.4	7.61	5.65	12.8	18.7	22.9	15.5	16.1
ST2KO	8.35	7.78	5.43	6.08	13	5.55	10.5	8.8	10.2

## Sheet: 2F
	Con									IL-33
ST2WT	51.6605	42.8058	42.5532	44.9064	39.3939	46.2057	42.8058	53.0418	54.5098	63.8889	61.791	55.5184	51.2702	50.3563	59.084	56.25	51.2702	50.3563	50.6726
ST2KO	48.0349	47.5806	47.4576	51.7647	38.7295	34.252	41.0853	42.381		39.548	42.381	43.5897	34.252	42.1384	44.9064	50	39.3939	45.8333

## Sheet: 2G
	Con										IL-33
ST2WT	0.674536	6.65399	8.09399	4.02477	0.925926	2.77778	0	5.88235	1.8617	1.25786	23.8095	19.6429	8.33333	22.1719	11.1675	17.4468	13.5878	13.75
ST2KO	5.21739	7.25807	0	0	0.831601	0.431034	12.1212	14.5833			0	10.9195	0.475059	3.68664	1.19048	0	0	10.8527	7.61905

## Sheet: 2I
	Con										IL-33
ST2WT	1.794	1.99	1.533	1.471	1.082	1.456	1.325	1.566	1.794	1.377	1.107	0.994	0.916	1.104	1.61	1.094	0.929	1.216	1.084
ST2KO	1.866	1.432	1.885	1.866	1.432	2.443	2.505	2.351	1.367		2.508	1.832	1.587	1.533	2.175	1.505	1.015
