# Supplementary material for: The VCAM1–ApoE pathway directs microglial chemotaxis and alleviates Alzheimer’s disease pathology
Source: Nat Aging. 2023 Sep 21;3(10):1219–36. doi: 10.1038/s43587-023-00491-1 (PMC10570140; doi:10.1038/s43587-023-00491-1)
Supplement: Supplementary file 5 — Statistical source data. [file 43587_2023_491_MOESM5_ESM.xlsx]

## Sheet: 3C
IgG Con	IgG IL-33	⍺Vcam1 Con	⍺Vcam1 IL-33
73.58	64.37	65.26	95
67.51	53.55	54.79	74.89
54.4	35.81	53.71	66.68
52.12	32.95	51.58	65.64
50.73	29.65	50.31	56.19
43.68	28.94	35.47	52.7
40.09	27.71	32.71	50.64
38.86	27.58	32.05	50.35
38.46	26.95	31.87	43.43
38.02	26.7	31.32	40.53
37.89	26	30.71	39.75
33.79	25.46	30.01	38.04
31.26	24.64	26.96	37.28
30.23	24.5	26.4	36.89
30.21	24.24	26.18	36.4
28.66	22.89	24.99	34.07
26.69	22.62	23.57	31.6
26.15	21.31	22.51	31.47
26.03	21.23	21.84	30.37
25.53	20.53	18.32	30.23
25.11	20.03	16.31	29.96
22.72	19.29	16.27	29.92
21.95	18.95	14.98	29.48
21.3	18.66	14.38	29.23
20.68	18.5	13.62	28.76
19.16	18.04	12.58	28.37
18.98	17.42	11.66	28
17	16.71	11.32	27.1
16.77	15.63	11.03	26.8
16.07	15	9.14	26.32
15.5	14.63	9.1	26.1
15.1	14.51	8.35	25.58
14.6	14.5	8.13	24.75
14.1	14.34	7.91	24.63
13.64	14.17	7.62	24.26
12.89	14.14	7.43	24.02
12.86	14	7.3	23.9
12.68	13.7	7.1	23.31
9.81	13.48	6.14	23.28
9.78	13.45	5.28	23.08
9.68	13	5.16	22.83
9.31	12.78	5.15	22.57
9	12.32	4.98	22.4
8.64	11.94	4.41	22.2
7.88	11.81	3.69	21.77
7.53	11.74	3.65	20.21
7.37	11.49	1.1	19.32
7.32	11.17	0.92	18.77
7.16	10.97		18.72
7.04	10.85		18.68
6.73	10.83		17.87
6.71	10.61		17.62
6.69	10.35		17.36
6.24	9.78		17.27
6.06	9.68		15.86
5.85	9.24		15.35
5.85	8.9		15.22
5.81	8.7		15.01
5.48	8.7		14.89
5.47	8.64		13.18
2.97	8.62		13.13
	8.58		12.99
	8.53		12.7
	8.52		12.55
	8.42		12.31
	8.33		12.05
	8.32		11.92
	7.89		11.5
	7.77		9.98
	7.58		9.9
	7.57		9.71
	7.56		9.59
	7.545		9.36
	7.46		8.91
	7.4		8.66
	7.37		8.64
	7.23		8.53
	7.16		8.33
	7.1		8.1
	6.91		7.94
	6.84		7.87
	6.74		7.68
	6.61		7.62
	6.42		7.56
	6.38		7.28
	6.24		6.95
	6.14		6.92
	6.06		6.43
	6		6.43
	5.97		6.31
	5.92		6.3
	5.81		6.25
	5.78		6.23
	5.69		6.19
	5.6		5.99
	5.58		5.92
	5.57		5.88
	5.53		5.81
	5.53		5.81
	5.23		5.62
	5.22		5.59
	5.2		5.59
	5.15		5
	5.15		4.49
	5.08		3.62
	5.05		3.59
	4.99		3.57
	4.92		0.74
	4.16		0
	3.95
	3.84
	3.73
	3.68
	3.53
	3.43
	3.29
	3.13
	2.97
	2.66
	2.5
	1.92
	1.85
	0
	0
	0
	0
	0
	0
	0
	0
	0

## Sheet: 3E
IgG Con	IgG IL-33	⍺VCAM1 IL-33
47.5207	72.3127	40
62.4413	59.1346	55.9387
54.1096	73.8516	49.7835
43.3824	60.5505	53.0201
44	56.6667	54.7619
50.3546	57.3333	47.6923
48.4849	64.2	52.8255
43.75	53.9474	48.5222
40.9091		44.6154

## Sheet: 3F
IgG Con	IgG IL-33	⍺VCAM1 IL-33
11.3022	24.0095	5.1597
10.8466	15.3333	2.5641
5.26316	13.172	2.95567
2.3622	19.4468	7.70925
6.74699	14.2	1.35135
4.62777	10.7895	6
5.8952	12.7273	2.95567
7.8271		2.76382
10.0503

## Sheet: 3I
	Con											IL-33
WT	0.744417	2.55682	4.08163	2.80172	4.67836	1.2987	3.67232	4.21053	7.59494	8.83978	1.55709	15.2455	14.7309	13.4557	12.8421	18.2028	11.5903	15.8209	12.5616	15.9159	15.1429	22.488	7.16113
VCAM1-icKO	7.95455	2.54958	0.847458	4.91803	1.47929	5.99251	6.30631	5.44959	11.3014	8.53293	2.14876	5.69801	4.22535	1.91847	4	0.716846	0.687285	8.1571	3.94366	9.94475	4.46429	3.43008	5.00808	5.51876

## Sheet: 3K
	Con											IL-33
WT	1.959	2.173	1.847	1.984	1.355	1.691	2.327					1.282	1.465	1.411	0.788	1.004	0.76	1.093	0.51	0.893	1.394	1.551	1.648
VCAM1-icKO	1.618	1.927	1.041	1.602	1.179	1.503	1.258	2.407	1.912	1.804	1.695	1.365	1.357	1.833	1.818	1.259	1.418	2.486	2.689	1.404	1.898	0.686	1.261
