# Supplementary material for: The VCAM1–ApoE pathway directs microglial chemotaxis and alleviates Alzheimer’s disease pathology
Source: Nat Aging. 2023 Sep 21;3(10):1219–36. doi: 10.1038/s43587-023-00491-1 (PMC10570140; doi:10.1038/s43587-023-00491-1)
Supplement: Supplementary file 6 — Statistical source data. [file 43587_2023_491_MOESM6_ESM.xlsx]

## Sheet: 4D
	Con						IL-33
BSA	3866.48	3802.26	2369.23				3001.5	3558.91	1647.77	2997.99	2738.55
ApoE	2467.97	2707.29	2417.8	2800.82	1490.39	2200.62	6087.99	5335.5	5198.68	3975.51	6594.56	7922.74
CD44	2614.8	2474.08	3045.28	2745.63	4666.94	3322.95	3361.82	1982.72	3347.35	2961.61	2974.23	3583.51
ITGB2	4878.65	4491.17	2836.36	2931.68			1756.2	1651.96	3264.25	2631.94	3201.82

## Sheet: 4E
	Con						IL-33
BSA	752.674	764.133	197.436				355.508	702.867	156.056	777.837	652.507
ApoE	273.512	540.502	301.715	1014.98	127.748	112.032	1614.76	1320.16	1294.25	1190.08	3241.4	3247.03
CD44	694.436	372.751	622.371	568.995	1152.63	523.057	1206.43	445.895	1523.36	413.112	1058.62	949.295
ITGB2	564.604	1620.47	579.925	559.54			181.506	123.778	784.676	788.388	976.967

## Sheet: 4H
Non-lipid	Lipid
5134.55	3260.43
3685.67	2844.24
4145.67	2142.18
5747.05	3015.76
4568.84	2643.83
5105.39	3153.93
5316.24	3113.54

## Sheet: 4I
Non-lipid	Lipid
557.497	561.936
618.024	224.545
799.643	621.496
1315.54	230.504
831.25	97.021
1311.54	856.211
1966.43	1258.6

## Sheet: 4K
FC+APOE	rVCAM1+APOE
6569.34	2645.8
7144.8	2858.76
3768.51	2698.39
5349.32	2296.13
4631.48	2997.45
5120.43	2326.27

## Sheet: 4L
FC+APOE	rVCAM1+APOE
2081.47	964.613
3014.11	836.16
645.642	592.943
1894.26	410.34
1870.64	534.25
1696.59	549

## Sheet: 4N
VCAM1-WT	VCAM1-icKO
5670	2585.95
6606.05	2146.01
5247.01	2633.71
4604.62	3243.96
3273.6	1875.56
6463.56	2122.07

## Sheet: 4O
WT	VCAM1-icKO
948.078	724.28
1454.23	346.662
1418.43	294.599
1251.63	330.695
960.257	95.166
1494.75	87.755
