# Supplementary material for: The VCAM1–ApoE pathway directs microglial chemotaxis and alleviates Alzheimer’s disease pathology
Source: Nat Aging. 2023 Sep 21;3(10):1219–36. doi: 10.1038/s43587-023-00491-1 (PMC10570140; doi:10.1038/s43587-023-00491-1)
Supplement: Supplementary file 7 — Statistical source data. [file 43587_2023_491_MOESM7_ESM.xlsx]

## Sheet: 5C
IgG_Con	IgG_IL33	⍺APOE_Con	⍺APOE_IL33
93.51	56.27	84.49	83.41
88.55	55.2	76.65	71.69
73.43	43.06	60.42	69.83
71.8	39.01	55.8	66.73
66.16	38.4	54.78	63.03
60.82	38	51.39	61.41
59.9	35.64	51.05	60.31
57.67	34.3	50.12	58.39
51.25	32.39	49.6	56.68
49.55	30.53	49.41	51.62
46.1	30.48	48.49	51.04
43.9	30.3	46.66	50.8
42.16	30.12	45.1	49.98
41.05	29.92	44.77	48.97
40.99	28.19	44.77	48.74
40.71	26.71	44.19	48.22
40.63	26.69	43.59	47.39
39.82	26.26	42.45	44.89
39.78	25.84	42.41	41.52
38.47	23.16	40.79	41.18
37.67	22.27	37.1	41.11
37.46	22.17	36.58	41.07
36.76	22.12	36.52	40.34
36.22	21.29	35.67	39.76
35.94	19.23	35.57	39.04
35.06	18.91	35.08	38.58
34.79	17.66	34.91	34.43
34.31	17.08	34.74	33.65
33.67	16.55	34.23	32.65
33.59	16.36	33.5	32.56
33.19	15.76	31.84	30.25
29.83	14.46	30.05	28.98
28.37	13.94	29.71	28.37
28.14	13.54	29.56	27.32
27.18	13.23	29.37	27.3
26.9	13.18	28.58	26.44
26.75	13.1	27.32	24.72
25.8	13.06	27.26	24.28
23.4	12.87	27.24	23.13
22.52	12.87	26.35	20.57
22.06	12.26	26.2	20.06
20.38	12.01	25.56	19.8
19.18	12	25.11	19.45
18.28	11.77	24.61	18.35
17.58	11.28	23.74	18.21
16.87	11.19	19.18	18.04
16.06	11.06	18.72	17.9
15.78	10.94	17.2	17.33
15.75	10.92	16.93	17.01
15.36	10.89	15.35	16.82
14.74	10.6	13.32	16.03
13.95	10.45	12.6	15.89
13.9	10.3	12.09	15.42
13.74	10.3	11.48	15.18
13.73	10.17	11.04	15.16
13.55	10.06	10.77	13.94
13.55	10.02	10.59	13.38
13.38	10	10.55	13.32
13.28	9.92	10.48	12.55
12.78	9.58	10.05	11.95
12.39	9.46	10.05	11.78
12.13	9.35	10.01	11.75
11.97	9.32	9.85	11.71
11.92	9.2	9.77	11.02
11.89	9.18	9.77	10.81
11.72	9.15	9.54	10.8
11.6	9.12	9.2	9.87
11.6	9.02	9.15	9.74
11.56	9.02	9	9.72
11.46	8.94	8.96	9.33
11.24	8.93	8.84	9.15
10.95	8.76	8.76	9
10.43	8.69	8.43	8.96
10.35	8.69	8.4	8.93
10.2	8.48	7.98	8.83
10.09	8.45	7.95	8.31
9.96	8.31	7.95	8.01
9.93	8.17	7.87	7.97
9.92	8.01	7.59	7.9
9.74	7.97	7.35	7.67
9.52	7.84	7.09	7.57
9.21	7.83	7.09	7.51
8.9	7.8	6.48	7.47
8.88	7.5	5.89	7.39
8.57	7.41	5.74	7.16
8.52	7.09	5.7	7.13
8.08	7.08	5.64	7.12
7.97	6.44	5.5	7.11
7.94	6.38	5.47	6.34
7.71	6.31	5.29	6.19
7.67	6.26	4.86	6.16
7.59	6.26	4.74	6.08
7.4	6.13	4.42	4.66
7.28	6.09	3.98
7.13	5.83
6.95	5.54
6.73	5.37
6.38	5.3
6.26	5.21
5.82	5.16
5.76	5.09
5.63	5.01
5.57	4.75
5.28	4.75
5.02	4.63
4.89	4.38
4.38	4.13
	3.95
	3.72
	3.58
	3.43
	3.43
	3.27
	2.43
	1.66

## Sheet: 5E
	Con					IL-33
IgG	47.9642	43	39.7487	39.7375	42.0082	52.2747	44.6448	52.9654	50.0066	50.6137
anti-ApoE	42.3578	41.7924	43.5931	42.3112	39.2214	41.6603	40.734	43.5445	32.1198	39.9096

## Sheet: 5F
	Con					IL-33
IgG	0	2.96875	4.98155	0	6.30631	12.2571	17.7177	27.947	30.6667	15.0171
ApoE	0	3.8206	6.73444	4.6595	5.94796	0	5.9098	1.92644	8.18966	1.42349

## Sheet: 5H
	Con						IL-33
WT	51.7241	39.7906	45.3659	39.2857	53.7118	41.3265	59.2593	56.1224	58.8235	57.4468	65.8537	51.1905
ApoE-KO	30.9091	18.9655	34.4538	38.0368	44.1176	32.0312	30.2632	43.2099	34.127	26.6055	44.0217	40.8284

## Sheet: 5I
	Con						IL-33
WT	2.46305	2.09424	11.7073	12.6984	2.18341	0.510204	16.4021	18.961	21.4286	12.1951	12.1107	11.9048
ApoE-KO	1.21212	0	0	3.68098	2.35294	0	1.97368	0	1.5873	0	2.17391	1.77515

## Sheet: 5K
	Con					IL-33
IgG	1.522	2.174	2.465	2.381	2.467	1.66	1.848	1.445	1.28	0.878	0.926	1.138
ApoE	3.081	2.193	2.286	2.116		1.693	2.042	2.977	2.423
