# Supplementary material for: The VCAM1–ApoE pathway directs microglial chemotaxis and alleviates Alzheimer’s disease pathology
Source: Nat Aging. 2023 Sep 21;3(10):1219–36. doi: 10.1038/s43587-023-00491-1 (PMC10570140; doi:10.1038/s43587-023-00491-1)
Supplement: Supplementary file 8 — Statistical source data. [file 43587_2023_491_MOESM8_ESM.xlsx]

## Sheet: 6A
NC	AD
486.008	464.438
429.496	501.877
751.863	936.575
670.436	511.538
516.708	566.873
499.823	1226.03
495.381	794.694
519.08	1176.48
651.846	619.597
568.198	575.84
433.038	647.333
586.799	768.592
438.565	784.599
522.309	770.481
540.524	559.62
	782.28
	629.067

## Sheet: 6B
Vcam1	pTau181
464.438	1.88
501.877	2.1
936.575	2.41
511.538	2.99
566.873	3.87
1226.03	8
794.694	7.7
1176.48	4.23
619.597	4.66
575.84	5.2
647.333	9.51
768.592	5.29
784.599	6.4
770.481	2.91
559.62	3.01
782.28	7.02
629.067	5.81
486.008	1.12
429.496	1.37
751.863	1.52
670.436	1.55
516.708	1.63
499.823	1.74
519.08	1.9
651.846	2.13
568.198	2.82
433.038	3.82
586.799	4.7
438.565	1.22
522.309	1.92

## Sheet: 6C
VCAM1	NfL
464.438	14.1
501.877	12.6
936.575	31.2
511.538	28.1
566.873	13.4
1226.03	98.6
794.694	32.8
1176.48	24.8
575.84	20.7
647.333	37.7
768.592	42.1
784.599	32.1
770.481	25.4
559.62	19.6
782.28	28.2
629.067	23.1
486.008	13
429.496	13.6
751.863	16.8
670.436	15.8
516.708	18.9
499.823	11
495.381	14.7
519.08	9.83
651.846	11.6
568.198	8.95
433.038	34.3
586.799	14.4
438.565	10.5
522.309	6.46
540.524	15.1

## Sheet: 6E
VCAM1	Microglial infiltration into Abeta
31.8029	1.1
40.0985	8.65
53.2524	5.6
85.8011	0.32
53.7102	3.39
229.791	0.45
33.5728	4.92
25.8871	1.52
44.2108	7.15
153.63	1.79
92.382	2.26
83.2576	2.28
43.5368	3.06
58.0435	2.28
94.8548	1.74
55.9045	4.59
24.1134	0.13
65.5388	4.93
39.1461	4.1
85.8353	4.24
118.008	0.36
59.9886	5.42
146.448	0.41
62.9732	3.2
35.9422	0.11
23.0465	4.93
