# Supplementary material for: The VCAM1–ApoE pathway directs microglial chemotaxis and alleviates Alzheimer’s disease pathology
Source: Nat Aging. 2023 Sep 21;3(10):1219–36. doi: 10.1038/s43587-023-00491-1 (PMC10570140; doi:10.1038/s43587-023-00491-1)
Supplement: Supplementary file 9 — Statistical source data. [file 43587_2023_491_MOESM9_ESM.xlsx]

## Sheet: 1B
	Con					IL-33
3H	22.373	25.0895	23.553	0.227849		51.72	35.62	45.57	47.47	43.3962
8H	18.8284	25.2814	23.9492			32.56	31.82	43.04	58.5366
24H	18.9	21.57	23.64	25.4357	30.9524	37.5	34.83	42.11	37.7358

## Sheet: 1D
Uninjected	Con
19.7619	22.373
26.6667	25.0895
15.7895	23.553
33.3333	0.227849

## Sheet: 1G
Con	3h IL-33	8h IL-33	24h IL-33
8.07	4.68	4.5	19
4.01	4.55	10.9	7.54
7.9	4.17	4.42	17.8
			16.5

## Sheet: 1I
3H	8H	24H
17.1	25.5	65.3
20	25.6	30.6
15.4	32.4	48
16.5	30.1	50.5
