# Supplementary material for: The VCAM1–ApoE pathway directs microglial chemotaxis and alleviates Alzheimer’s disease pathology
Source: Nat Aging. 2023 Sep 21;3(10):1219–36. doi: 10.1038/s43587-023-00491-1 (PMC10570140; doi:10.1038/s43587-023-00491-1)
Supplement: Supplementary file 10 — Statistical source data. [file 43587_2023_491_MOESM10_ESM.xlsx]

## Sheet: 2A
3h	8h	24h
19.1386	11.2817	13.3519
22.24	10.1874	12.0044
18.8717	12.9942	15.081
19.2365	15.1533	18.313

## Sheet: 2C
	WT Con	WT IL33	KO IL33
C3ar1	16974.7	25110.8	18760.1
	20551.6	31179.5	18299.6
	20675.5	32409.6	14917.7
	17475.6	33759.6	17117.4
Cd14	210402	218680	143911
	125663	329402	144136
	113871	256244	142762
	141953	324035	107469
Cd40	72.9718	658.979	183.336
	279.636	2211.32	58.2725
	76.3937	2585.76	53.1704
	116.538	2920.25	36.7741
Icosl	2535.51	7812.06	3236.37
	3822.05	16854.9	3794.75
	2923.06	13978.7	2395.24
	2191.26	14611.7	2469.38
Tlr2	39794.3	72014.7	28131.5
	20546.2	129778	14985.1
	15931.1	97632.8	21426.8
	25081.2	107633	12733.9
Vcam1	1519.05	4587.84	2265.65
	2311.58	5654.02	746.491
	2111.88	5454.48	1202.34
	1270.86	4038.93	1425.91

## Sheet: 2E
	Con						IL-33
WT	48.062	42.5	39.3518	38.4615	40.1786		57.6441	51.0417	59.276	52.3148	68.1818	61.157
ST2-icKO	48.0349	47.5806	47.4576	51.7647	55.6522	40.3509	42.7983	48.8688	40.0943	48.5714	46.3235	58.4906

## Sheet: 2F
	Con						IL-33
WT	2.52	4.067	3.139	2.433	2.084		2.134	1.649	1.987	1.635	1.917	1.451
ST2-icKO	2.888	1.649	3.376	3.026	2.269	3.201	2.102	2.684	2.142	2.236	4.498	2.487

## Sheet: 2G
APP_Con	APP_IL-33	WT_Con	WT_IL-33
0.822797	5.34121	0.783766	4.01771
1.1772	4.16374	1.21623	1.55711
1	4.75248	1	3.08301
		1	4.94327
			2.57626

## Sheet: 2I
Con	IL-33
28.5714	47.1698
27.5362	46.7742
17.1875	44.1176
