# Supplementary material for: The VCAM1–ApoE pathway directs microglial chemotaxis and alleviates Alzheimer’s disease pathology
Source: Nat Aging. 2023 Sep 21;3(10):1219–36. doi: 10.1038/s43587-023-00491-1 (PMC10570140; doi:10.1038/s43587-023-00491-1)
Supplement: Supplementary file 11 — Statistical source data. [file 43587_2023_491_MOESM11_ESM.xlsx]

## Sheet: 3D
	Con			IL-33
Time (h)	IL33-1_avg	IL33-2_avg	IL33-3_avg	IL33-1_avg	IL33-2_avg	IL33-3_avg
0	0.98825	1.59525	1.701	1.482	1.3125	1.6655
0.5	1.0545	1.626	1.81525	1.5735	1.312	1.92025
1	1.05725	1.6355	1.94325	1.63775	1.404	2.02425
1.5	1.13725	1.64225	1.969	1.68025	1.41325	2.12975
2	1.168	1.78125	2.0485	1.73875	1.44725	2.21825
2.5	1.27	1.68475	2.1095	1.81975	1.47025	2.32125
3	1.30975	1.70025	2.176	1.99225	1.5705	2.46125
3.5	1.3425	1.7765	2.29725	2.0445	1.647	2.5125
4	1.37575	1.872	2.38375	2.153	1.73225	2.644
4.5	1.40175	1.90175	2.5625	2.34675	1.79775	2.81
5	1.4735	1.99325	2.65925	2.51425	1.8545	2.9245
5.5	1.54475	2.00825	2.81525	2.6235	1.9165	2.92325
6	1.609	2.095	2.79525	2.848	1.97375	3.0045
6.5	1.73925	2.1645	2.92775	3.1415	2.2085	3.1805
7	1.827	2.2385	3.009	3.4135	2.36625	3.22825
7.5	1.86675	2.36	3.1305	3.74425	2.58175	3.37825
8	1.97625	2.4695	3.30975	3.973	2.74	3.64325
8.5	1.98225	2.52075	3.4455	4.483	2.96525	4.0815
9	2.01875	2.6175	3.59775	4.846	3.2195	4.49125
9.5	2.14025	2.67325	3.632	5.23775	3.4895	4.7675
10	2.25675	2.787	3.93475	5.63	3.72375	5.0645
10.5	2.363	2.92675	4.088	6.06625	4.00675	5.454
11	2.48125	3.0795	4.3585	6.428	4.15875	5.9415
11.5	2.55275	3.2125	4.4845	6.793	4.57675	6.33775
12	2.58875	3.29825	4.648	7.35925	4.9035	6.93725
12.5	2.68525	3.3515	4.7335	7.7105	5.16325	7.3645
13	2.697	3.4565	4.99725	8.35575	5.50425	7.9555
13.5	2.869	3.57925	5.2685	8.83275	5.74025	8.33325
14	2.96775	3.7425	5.63825	9.36125	6.0485	8.769
14.5	3.0725	3.81425	5.8675	10.0358	6.276	9.11225
15	3.2935	3.91675	5.99625	10.6907	6.68725	9.49925
15.5	3.2975	4.02775	6.2195	11.1632	6.94625	10.0988
16	3.41125	4.08875	6.365	11.7265	7.21675	10.552
16.5	3.5095	4.2665	6.70425	12.2342	7.46775	11.196
17	3.62975	4.3855	6.9605	12.694	7.799	11.6378
17.5	3.70175	4.4605	7.18375	13.1847	8.07125	12.2372
18	3.8475	4.5605	7.54175	13.7967	8.43	12.8023
18.5	3.9225	4.721	7.698	14.318	8.7725	13.342
19	3.90025	4.7495	7.8575	15.037	9.053	13.7647
19.5	4.0375	4.8795	8.02975	15.4812	9.45325	14.355
20	4.17375	4.94475	8.2415	16.027	9.92025	14.8283
20.5	4.30775	5.10475	8.50125	16.5085	10.2118	15.2523
21	4.36125	5.1735	8.916	17.0723	10.526	15.8205
21.5	4.3465	5.33325	9.10075	17.5807	10.8737	16.39
22	4.46475	5.455	9.34325	18.1447	11.2185	16.7898
22.5	4.6415	5.5215	9.61	18.4498	11.4715	17.215
23	4.69725	5.69975	9.83875	19.0628	11.8545	17.7207
23.5	4.731	5.875	9.87325	19.4387	12.1225	18.2638
24	4.94175	6.01775	10.1203	20.1487	12.4492	18.8873

## Sheet: 3E
Con	IL-33
4.94175	20.1487
6.01775	12.4492
10.1203	18.8873

## Sheet: 3F
	Con					IL-33
CCR7	11.136	16.801	13.9685			29.982	30.729	30.3555	26.056	24.108	25.082
ICAM1	8.406	9.873	9.1395			8.295	9.306	8.8005	14.232	14.647	14.4395
VCAM1	5.092	4.892	13.571	13.4685	12.5255	4.146	3.859	8.268	11.116	3.869	14.1395

## Sheet: 3H
	Con									IL-33
Rat IgG2A (CCR7 isotype)	44.7174	48.1482	43.9474	41.7323						56.8182	58.9286	55.4217	62.9779
Rat IgG2b (ICAM1 isotype)	55.8952	56.2814	37.3984	43.75						61.6438	66.9231	65.4122	71.4602
Rat IgG1 (VCAM1 isotype)	47.5207	62.4413	54.1096	43.3824	44	50.3546	48.4849	43.75	40.9091	72.3127	59.1346	73.8516	60.5505	56.6667	57.3333	64.2	53.9474

## Sheet: 3I
IgG Con	IgG IL-33	⍺CCR7	⍺ICAM1
47.5207	72.3127	63.7209	64.0316
62.4413	59.1346	56.9072	64.6853
54.1096	73.8516	69.011	70.068
43.3824	60.5505	68.3575	62.5418
44	56.6667	61.7347	63.789
50.3546	57.3333	74.7045	62.5468
48.4849	64.2	63.5659	58.1395
43.75	53.9474	62.963
40.9091

## Sheet: 3J
IgG Con	IgG IL-33	⍺CCR7	⍺ICAM1
11.3022	24.0095	24.6512	20.2797
10.8466	15.3333	21.6495	19.9547
5.26316	13.172	26.1538	10.3679
2.3622	19.4468	23.913	22.542
6.74699	14.2	20.6633	12.7341
4.62777	10.7895	20.331	26.7442
5.8952	12.7273	12.0155	17.3913
7.8271		12.1399
10.0503

## Sheet: 3K
WT	icKO
100	100
100	100
100	100

## Sheet: 3L
APP::Vcam1-WT	APP::Vcam1-icKO
379.605	432.882
457.301	452.862
415.123	468.401

## Sheet: 3M
	Con			IL-33
Vcam1-WT	1	1	0.889	3.838	3.832	2.263
Vcam1-icKO	0.786	0.41	0.449	0.473	0.434	0.854

## Sheet: 3N
	Con											IL-33
WT	56.0794	55.6818	46.1224	51.9397	43.2749	45.974	37.2881	42.4561	28.1646	57.4586	52.5952	59.6899	53.2578	56.5749	66.7368	59.6774	62.8032	52.5373	59.3596	56.7568	52	63.3971	74.2967
VCAM1-icKO	43.75	42.7762	46.8927	45.3552	46.4497	47.5655	39.9399	49.0463	61.3014	58.0838	51.2397	49.5726	43.0986	53.9568	50.9333	49.8208	43.9863	43.2024	45.6338	39.779	41.6667	52.5066	56.0582	51.8764
