# Supplementary material for: The VCAM1–ApoE pathway directs microglial chemotaxis and alleviates Alzheimer’s disease pathology
Source: Nat Aging. 2023 Sep 21;3(10):1219–36. doi: 10.1038/s43587-023-00491-1 (PMC10570140; doi:10.1038/s43587-023-00491-1)
Supplement: Supplementary file 12 — Statistical source data. [file 43587_2023_491_MOESM12_ESM.xlsx]

## Sheet: 4B
Con	IL-33
96987.5	291663
137094	309812
145532	236103
153705	99497.3
155669	161667
157214	245264
196901	278012
209065	249930
211157	133207
217240	138304
219312	145646
246291	392932
	202297
	155452
	44733.8
	492842
	102903
	239216

## Sheet: 4D
BSA	mApoE	ApoE3	ApoE4
903.936	1141.56	1133.97	1384.61
771.278	1213.38	1164.73	1538.42
877.896	1046.23	1100.63	1195.04
