# Supplementary material for: The VCAM1–ApoE pathway directs microglial chemotaxis and alleviates Alzheimer’s disease pathology
Source: Nat Aging. 2023 Sep 21;3(10):1219–36. doi: 10.1038/s43587-023-00491-1 (PMC10570140; doi:10.1038/s43587-023-00491-1)
Supplement: Supplementary file 13 — Statistical source data. [file 43587_2023_491_MOESM13_ESM.xlsx]

## Sheet: 5B
	VCAM1-					VCAM1+
Abeta-	45.7143	31.25	51.8519	55	46.6667	5.71429	10.4167	7.40741	12.5	9.33333
Abeta+	24.2857	33.3333	25.9259	15	21.3333	24.2857	25	14.8148	17.5	22.6667
