# Supplementary material for: The VCAM1–ApoE pathway directs microglial chemotaxis and alleviates Alzheimer’s disease pathology
Source: Nat Aging. 2023 Sep 21;3(10):1219–36. doi: 10.1038/s43587-023-00491-1 (PMC10570140; doi:10.1038/s43587-023-00491-1)
Supplement: Supplementary file 14 — Statistical source data. [file 43587_2023_491_MOESM14_ESM.xlsx]

## Sheet: 6A
NC	AD
0.908238	-0.0215277
-1.28864	-1.45282
-0.583589	1.86842
0.373979	-0.0895131
-0.64093	0.103429
1.82687	0.675945
-0.612892	-1.57718
-0.535428	0.881158
1.04172	0.797096
-0.86933	0.916794
-1.12888	-0.372825
-0.542682	0.191364
-0.288283	-0.0435878
-0.462896	-1.08069
-1.87868	0.0332568
-0.615459	0.671677
1.71178	-0.620963
-0.85063	1.78331
1.32223	1.44652
0.212686	-2.62459
0.707855	-0.403632
-1.14904	-0.632093
0.586637	1.99872
-0.484693	-0.365006
0.5568	1.16993
-0.800884	0.745881
-0.763627	0.372909
-0.536898	0.496709
0.0562779	0.459782
-1.18237	1.97636
-0.561623	-0.566935
-1.50361	-0.572941
-0.18452	1.0699
-0.457571	-0.322614
2.07964	-0.920892
-0.42422	-0.72414
-0.919716	0.117247
0.314502	1.16948
-1.21956	1.20913
-0.0060807	0.187509
0.143431	-0.257321
-0.961741	-1.03277
0.0242321	0.0299247
-0.534752	0.0478453
0.14674	1.07229
-1.02716	0.333165
0.0177821	0.63165
-1.50152	-1.18822
0.601041	-0.668465
-0.669319	0.738729
-0.205634	1.08215
-2.32801	0.0868185
1.63334	2.12517
-0.827792	0.126107
-1.17225	-0.759565
0.160851	0.00441089
-0.190372	0.0973793
-0.494556	0.362819
-0.0464733	2.41906
-0.673615	2.68136
2.47604	-0.871847
-0.821384	0.461633
-0.138626	0.485757
-0.778089	-0.604978
-1.03284	0.219399
-1.53397	0.93157
-1.36953	-0.498115
-0.601334	-1.95489
1.70607	-1.72254
-0.0429645	1.73083
1.2117	-0.0607765
-0.0110701	0.60242
-0.335159	0.0636183
0.20298	-0.499746
	-0.902815
	-0.522329
	-1.02149
	0.571679
	2.64825
	0.807148
	0.587566
	0.227542
	-1.74135
	-0.133481
	-1.48509
	-1.00919
	0.628578
	-0.623612
	0.431156
	0.909066
	0.111078
	0.3228
	1.11341
	0.092754
	1.93228
	0.410768
	0.77439
	0.0795439
	0.137366
	0.581585
	-1.20348
	-0.362529
	0.411164
	-1.06418
	-0.219424
	1.11284

## Sheet: 6B
Vcam1 (z score)	NfL (pg/mL)
0.908238	9.3
-1.28864	11.6
-0.583589	14
0.373979	30.3
-0.64093	55.8
1.82687	41.2
-0.612892	11.8
-0.535428	14.7
1.04172	17.9
-0.86933	17
-1.12888	12.9
-0.542682	24
-0.288283	16.6
-0.462896	14
-1.87868	34.3
-0.615459	14.3
1.71178	19.5
-0.85063	18.9
1.32223	19.4
0.212686	14.9
0.707855	12.4
-1.14904	17.4
0.586637	11.8
-0.484693	8.78
0.5568	12.6
-0.800884	17.5
-0.763627	6.37
-0.536898	13.2
0.0562779	8.23
-1.18237	25.7
-0.561623	10.1
-1.50361	13.6
-0.18452	17
-0.457571	16.1
2.07964	17.1
-0.42422	20
-0.919716	13.2
0.314502	14.5
-1.21956	14.2
-0.0060807	13
0.143431	14.8
-0.961741	15.1
0.0242321	14
-0.534752	15.8
0.14674	16.8
-1.02716	12.2
0.0177821	11.7
-1.50152	14.7
0.601041	13.8
-0.669319	14.2
-0.205634	16.7
-2.32801	9.83
1.63334	14.1
-0.827792	23.1
-1.17225	11
0.160851	29
-0.190372	15.8
-0.494556	15
-0.0464733	20
-0.673615	14.4
2.47604	9.8
-0.821384	9.53
-0.138626	5.58
-0.778089	11.8
-1.03284	8.75
-1.53397	10.5
-1.36953	6.46
-0.601334	8.95
1.70607	18.7
-0.0429645	12.2
1.2117	9.7
-0.0110701	14.8
-0.335159	11.6
0.20298	53.3
-0.0215277	18.7
-1.45282	33.4
1.86842	31
-0.0895131	30
0.103429	23.6
0.675945	22.9
-1.57718	28.2
0.881158	31.2
0.797096	42.1
0.916794	31
-0.372825	16.8
0.191364	39.6
-0.0435878	17.5
-1.08069	13.4
0.0332568	115
0.671677	25
-0.620963	32.6
1.78331	36.7
1.44652	20.6
-2.62459	13.8
-0.403632	25.1
-0.632093	28.1
1.99872	16.7
-0.365006	20.7
1.16993	35.4
0.745881	20.6
0.372909	16.4
0.496709	15
0.459782	29.2
1.97636	98.6
-0.566935	30.2
-0.572941	30.9
1.0699	57.5
-0.322614	16.9
-0.920892	27
-0.72414	37.8
0.117247	202
1.16948	13
1.20913	32.8
0.187509	28.8
-0.257321	22.1
-1.03277	16.1
0.0299247	12.9
0.0478453	31.2
1.07229	29.4
0.333165	12.4
0.63165	25
-1.18822	20.1
-0.668465	20.5
0.738729	14.8
1.08215	17.6
0.0868185	36.4
2.12517	15.1
0.126107	13.8
-0.759565	12.9
0.00441089	10.7
0.0973793	14.1
0.362819	21.3
2.41906	24.8
2.68136	18
-0.871847	23
0.461633	36.2
0.485757	16
-0.604978	20
0.219399	32.6
0.93157	36.7
-0.498115	25.6
-1.95489	37.7
-1.72254	16.7
1.73083	27.7
-0.0607765	33.1
0.60242	21.6
0.0636183	19.8
-0.499746	24
-0.902815	15.6
-0.522329	22.1
-1.02149	12.6
0.571679	25.4
2.64825	50.8
0.807148	18.9
0.587566	20.6
0.227542	24
-1.74135	15.8
-0.133481	14.7
-1.48509	21.9
-1.00919	47.5
0.628578	39.7
-0.623612	30.8
0.431156	19.2
0.909066	23.6
0.111078	22.2
0.3228	36
1.11341	42.4
0.092754	38.2
1.93228	39.7
0.410768	32.1
0.77439	23
0.0795439	20.6
0.137366	25.9
0.581585	19.6
-1.20348	12.8
-0.362529	16.2
0.411164	25.4
-1.06418	19.6
-0.219424	23.1
1.11284	22.6

## Sheet: 6C
CSF	Plasma
31.8029	464.438
53.2524	501.877
53.7102	936.575
33.5728	511.538
44.2108	566.873
92.382	1226.03
83.2576	794.694
43.5368	1176.48
113.788	619.597
52.4036	575.84
55.9045	647.333
39.1461	768.592
24.9298	784.599
118.008	770.481
85.8353	559.62
52.2655	782.28
146.448	629.067
62.9732	486.008
40.0985	429.496
85.8011	751.863
147.739	670.436
229.791	516.708
25.8871	499.823
153.63	495.381
58.0435	519.08
134.136	651.846
94.8548	568.198
24.1134	433.038
65.5388	586.799
144.762	438.565
59.9886	522.309
35.9422	540.524
23.0465
29.5859
53.2995

## Sheet: 6D
APOE4 dosage
0	1	2
94.8548	40.0985	53.7102
39.1461	31.8029	33.5728
23.0465	85.8011	44.2108
	53.2524	153.63
	229.791	43.5368
	25.8871	55.9045
	92.382	118.008
	83.2576	146.448
	58.0435	35.9422
	65.5388
	24.1134
	85.8353
	59.9886
	62.9732

## Sheet: 6E
Male	Female
31.8029	40.0985
53.2524	85.8011
53.7102	147.739
33.5728	229.791
44.2108	25.8871
92.382	153.63
83.2576	58.0435
43.5368	134.136
113.788	94.8548
52.4036	24.1134
55.9045	65.5388
39.1461	144.762
24.9298	59.9886
118.008	35.9422
85.8353	23.0465
52.2655	29.5859
146.448	53.2995
62.9732
